# Supplementary material for: Genome-Wide Identification and Expression Analyses of the Thaumatin-Like Protein Gene Family in Tetragonia tetragonoides (Pall.) Kuntze Reveal Their Functions in Abiotic Stress Responses
Source: Plants (Basel). 2024 Aug 23;13(17):2355. doi: 10.3390/plants13172355 (PMC11397343; doi:10.3390/plants13172355)
Supplement: Supplementary file 1 [file plants-13-02355-s001.zip]

Archive with 1 entries (1 files):
- plants-3145194-conversion final-Supplementary material.pdf
